# Supplementary material for: Influence of Kombucha Fermentation on Antioxidant and Antimicrobial Activity of Monofloral Rapeseed Bee-Collected Pollen
Source: Antioxidants (Basel). 2025 Jun 18;14(6):752. doi: 10.3390/antiox14060752 (PMC12189435; doi:10.3390/antiox14060752)
Supplement: Supplementary file 1 [file antioxidants-14-00752-s001.zip]

Archive with 1 entries (1 files):
- antioxidants-3617610-supplementary.pdf
